# Supplementary material for: Dynamic protein deacetylation is a limited carbon source for acetyl-CoA–dependent metabolism
Source: J Biol Chem. 2023 May 2;299(6):104772. doi: 10.1016/j.jbc.2023.104772 (PMC10244699; doi:10.1016/j.jbc.2023.104772)
Supplement: Supporting Table S3 [file mmc3.xlsx]

## Sheet: Sheet1
S3 Table: Acyl-CoA masses used for LC/MS acyl-CoA quantification
Isotopologue	Precursor Formula [M]	Precursor Ion [M+H]+	Product Ion [M+H-507]+
Acetyl-CoA-M0	C23H38N7O17P3S	810.133	303.137
Acetyl-CoA ISTD	[13]C3C20H38[15]N1N6O17P3S	814.14	307.144
Acetyl-CoA-M1	[13]C1C22H38N7O17P3S	811.136	304.141
Acetyl-CoA-M2	[13]C2C21H38N7O17P3S	812.14	305.144
Acetyl-CoA-M3	[13]C3C20H38N7O17P3S	813.143	306.147
Acetyl-CoA-M4	[13]C4C19H38N7O17P3S	814.146	307.151
Acetyl-CoA-M5	[13]C5C18H38N7O17P3S	815.15	308.154
HMG-CoA	C27H44N7O20P3S	912.165	405.169
HMG-CoA ISTD	[13]C3C24H44[15]N1N6O20P3S	916.172	409.176
(iso)Butyryl-CoA	C25H42N7O17P3S	838.164	331.169
(iso)Butyryl-CoA ISTD	[13]C3C22H42[15]N1N6O17P3S	842.172	335.176
Succinyl-CoA-M0	C25H40N7O19P3S	868.139	361.143
Succinyl-CoA-M1	[13]C1C24H40N7O19P3S	869.142	362.146
Succinyl-CoA-M2	[13]C2C23H40N7O19P3S	870.145	363.149
Succinyl-CoA-M3	[13]C3C22H40N7O19P3S	871.149	364.153
Succinyl-CoA-M4	[13]C4C21H40N7O19P3S	872.152	365.156
Succinyl-CoA-M5	[13]C5C20H40N7O19P3S	873.155	366.16
Succinyl-CoA-M6	[13]C6C19H40N7O19P3S	874.159	367.163
Succinyl-CoA-M7	[13]C7C18H40N7O19P3S	875.162	368.166
Succinyl-CoA ISTD	[13]C3C22H40[15]N1N6O19P3S	872.146	365.15
Succinyl-CoA ISTD M1	[13]C4C21H40[15]N1N6O19P3S	873.149	366.153
Succinyl-CoA ISTD M2	[13]C5C20H40[15]N1N6O19P3S	874.152	367.157
Succinyl-CoA ISTD M3	[13]C6C19H40[15]N1N6O19P3S	875.156	368.16
Succinyl-CoA ISTD M4	[13]C7C18H40[15]N1N6O19P3S	876.159	369.163
Succinyl-CoA ISTD M5	[13]C8C17H40[15]N1N6O19P3S	877.162	370.167
Succinyl-CoA ISTD M6	[13]C9C16H40[15]N1N6O19P3S	878.166	371.17
Succinyl-CoA ISTD M7	[13]C10C15H40[15]N1N6O19P3S	879.169	372.173
*3-hydroxymethylglutaryl-CoA (HMG-CoA)
ISTD = internal standard
